# Supplementary material for: Mental health and quality of life in patients with craniofacial movement disorders: A cross-sectional study
Source: Front Neurol. 2022 Sep 21;13:938632. doi: 10.3389/fneur.2022.938632 (PMC9534322; doi:10.3389/fneur.2022.938632)
Supplement: Supplementary file 1 [file Table_1.XLSX]

## Sheet: PATIENT GROUP
ID	sex	age	education	disease	duration	Stigma-related questions							SF-36									HAMD	HAMA
						Q1	Q2	Q3	Q4	Q5	Q6	Q7	GH	VI	SF	PF	RP	BP	RE	MH	HT
1	1	3	3	2	5	1	1	0	0	0	0	0	72	65	87.5	95	100	94	0	56	50	5	6
2	2	6	3	1	3	0	0	0	0	0	0	0	87	85	112.5	95	75	94	100	84	50	6	10
3	2	5	1	2	6	0	0	0	0	0	1	0	55	70	87.5	95	75	74	100	76	0	9	10
4	2	6	1	2	10	0	0	0	0	0	0	0	75	100	112.5	100	100	94	100	88	50	6	10
5	2	6	1	1	14	0	0	0	0	0	0	0	100	100	112.5	100	100	100	100	96	50	1	2
6	2	5	1	2	1	1	1	0	1	0	0	1	35	50	50	95	25	74	33.33	44	25	14	16
7	2	5	2	1	0.5	0	1	0	0	0	0	0	35	50	25	45	0	74	0	48	25	20	22
8	2	5	1	3	3	0	0	0	0	0	1	1	45	60	87.5	100	50	74	100	60	50	8	3
9	1	6	3	1	10	0	1	0	0	0	1	0	55	50	62.5	45	0	94	66.67	56	75	7	5
10	2	5	1	3	1	0	1	0	0	0	0	1	42	65	62.5	55	50	100	33.33	68	50	11	2
11	2	4	2	1	10	0	1	0	0	0	0	0	65	85	50	100	100	100	100	68	50	1	1
12	1	3	3	1	3	0	1	0	0	0	1	0	57	80	87.5	55	0	100	66.67	68	50	4	4
13	2	4	3	1	8	0	1	0	0	1	1	0	65	65	62.5	100	25	100	100	44	50	4	4
14	2	4	3	2	20	0	1	0	0	0	1	1	72	70	100	100	100	80	100	76	50	2	2
15	2	6	1	2	8	0	1	0	0	0	0	0	67	90	75	90	0	100	0	84	50	5	4
16	1	3	3	1	4	0	0	1	0	0	0	0	100	95	112.5	100	100	100	100	60	75	2	2
17	2	6	1	3	5	0	1	0	0	0	0	0	72	80	75	95	100	100	100	60	25	3	4
18	2	5	1	2	6	0	1	0	0	1	1	0	52	45	50	80	0	51	0	36	25	7	7
19	2	4	1	2	11	1	0	0	0	1	1	1	62	65	50	95	0	100	33.33	48	25	10	9
20	2	6	2	3	9	0	0	0	0	0	0	0	45	35	100	100	100	51	100	44	75	15	15
21	1	5	2	2	20	0	0	0	0	1	1	1	65	80	87.5	100	75	100	100	80	25	8	6
22	1	5	2	1	1	0	0	1	0	0	1	0	40	25	87.5	100	50	74	66.67	36	50	15	15
23	1	4	1	2	10	0	0	0	0	0	0	0	77	40	50	100	0	100	66.67	56	50	4	4
24	2	4	1	2	4	0	1	0	0	0	0	0	70	55	75	70	50	100	100	48	50	1	4
25	2	5	2	1	1	0	1	0	0	0	1	1	40	30	62.5	60	0	100	66.67	52	75	12	12
26	2	5	2	1	1	0	1	0	0	0	0	0	77	65	100	25	0	100	100	88	25	5	5
27	1	6	2	2	20	1	1	0	0	0	0	0	50	60	87.5	100	100	100	100	76	25	0	2
28	2	4	3	2	10	0	0	0	0	0	1	0	85	95	112.5	100	100	100	100	84	50	3	3
29	1	4	1	3	8	0	1	0	0	0	0	0	40	55	87.5	95	0	100	66.67	60	25	3	3
30	2	6	1	3	4	0	1	0	0	0	0	0	30	45	50	20	50	74	100	44	50	12	15
31	2	4	1	3	20	0	0	0	0	1	0	1	72	60	75	100	50	100	66.67	60	25	2	2
32	1	6	1	1	6	0	1	0	0	0	0	1	37	30	50	70	50	74	66.67	24	50	9	9
33	2	5	2	2	7	0	0	0	0	0	1	0	72	80	25	100	25	100	66.67	64	50	7	7
34	1	6	3	2	15	0	0	1	0	0	0	1	57	75	75	100	25	100	66.67	48	50	6	6
35	2	6	2	1	8	0	1	0	0	0	0	1	45	30	25	20	0	74	100	44	50	7	7
36	2	4	3	1	5	0	1	0	0	1	1	1	55	50	50	70	25	100	66.67	60	50	8	8
37	2	6	2	3	10	0	1	0	0	0	0	0	67	75	75	50	0	94	66.67	56	50	11	11
38	2	5	1	3	5	1	1	0	0	0	0	0	65	80	100	95	75	74	100	88	50	4	3
39	2	6	3	2	14	0	1	0	0	0	0	0	75	85	75	100	100	74	100	84	50	8	11
40	2	6	2	3	10	0	0	0	0	0	0	0	40	75	75	85	0	74	33.33	76	25	9	11
41	2	6	2	2	15	0	0	0	0	0	0	0	77	90	112.5	90	100	94	100	76	25	1	3
42	2	4	3	3	5	0	1	0	0	0	0	0	72	80	112.5	100	100	100	100	68	50	1	3
43	1	6	2	2	5	0	1	0	0	0	0	0	65	65	37.5	65	0	41	33.33	44	50	1	1
44	2	6	2	1	20	1	1	0	0	0	1	0	70	70	100	100	100	100	100	72	50	16	13
45	2	5	2	2	10	0	1	0	0	0	0	0	75	35	62.5	50	0	100	0	40	50	10	6
46	2	5	2	2	12	0	1	0	0	1	1	0	82	65	37.5	100	25	100	100	60	50	10	6
47	2	5	2	3	2	0	1	0	0	0	0	0	82	70	75	65	25	100	100	52	50	2	1
48	1	5	3	1	5	0	1	0	0	0	0	0	87	65	87.5	50	50	100	100	48	50	2	2
49	2	6	3	3	20	0	1	0	0	0	0	0	82	85	100	100	100	100	100	84	25	2	5
50	2	6	1	1	5	0	1	0	0	0	0	1	35	55	37.5	60	0	100	0	44	50	17	11
51	2	5	1	1	6	0	1	0	0	0	0	1	55	55	37.5	55	25	100	33.33	52	50	17	9
52	2	5	2	1	3	0	1	0	0	0	0	0	82	60	50	100	0	100	33.33	76	50	8	2
53	2	5	1	1	16	1	1	0	0	0	0	1	55	65	75	50	0	100	0	64	25	13	16
54	2	4	1	1	10	0	0	0	0	1	1	1	82	70	62.5	100	0	100	33.33	64	50	6	3
55	2	6	1	2	20	0	1	0	0	0	0	0	82	70	50	55	100	100	0	72	50	5	5
56	2	5	1	1	5	1	1	0	0	1	1	1	60	20	12.5	20	0	74	0	32	25	15	15
57	2	6	3	2	3	0	1	0	0	0	0	1	82	80	50	100	25	100	33.33	76	50	6	1
58	2	6	1	1	4	0	1	0	0	0	0	0	70	30	62.5	10	0	100	0	44	50	12	6
59	2	5	1	2	10	0	1	0	0	0	0	0	77	45	62.5	100	0	100	33.33	56	50	5	3
60	1	5	2	2	18	0	1	0	0	0	0	0	75	85	87.5	100	100	100	66.67	60	50	2	0
61	2	6	1	3	6	0	1	0	0	0	0	0	75	80	100	75	0	100	0	72	50	5	2
62	2	3	3	3	5	0	0	0	0	0	0	0	82	80	87.5	25	0	100	0	80	50	3	3
63	1	6	3	1	10	0	1	0	0	0	0	0	92	80	75	100	50	100	100	88	75	1	1
64	2	4	2	3	4	1	1	0	0	0	0	1	50	55	37.5	40	0	100	33.33	36	0	17	10
65	2	5	3	1	7	0	1	0	0	0	0	0	77	75	100	55	100	100	100	80	50	5	0
66	2	3	3	1	9	0	1	0	0	0	0	1	82	80	75	100	50	100	33.33	76	25	6	6
67	1	5	1	3	3	0	1	0	0	0	1	0	40	40	100	90	25	51	66.67	40	0	11	7
68	2	4	1	3	2	1	1	0	0	0	0	0	30	45	75	90	75	80	0	36	50	8	6
69	2	5	2	3	0.5	0	1	0	0	0	0	0	40	35	87.5	65	0	41	0	36	25	7	6
70	2	6	1	3	2	0	1	0	0	0	0	1	47	45	25	15	0	74	0	52	25	9	3
71	1	4	2	2	3	1	1	0	0	0	0	0	62	75	37.5	100	100	100	100	68	50	8	4
72	2	5	1	2	6	1	1	0	0	0	0	0	77	90	37.5	100	100	100	100	88	50	7	3
73	2	5	1	2	1	0	1	0	0	0	0	1	77	85	112.5	100	100	100	100	84	50	2	0
74	2	6	1	3	10	0	0	0	0	0	0	0	60	70	37.5	90	25	100	66.6667	56	50	3	3
75	1	5	1	3	1	1	0	0	0	1	1	0	52	35	25	75	0	54	0	40	25	14	10
76	2	5	1	3	5	0	1	0	0	0	0	0	67	80	112.5	100	75	100	100	72	50	3	2
77	2	5	1	2	15	0	1	0	0	0	0	0	65	85	62.5	100	25	74	66.6667	56	50	0	1
78	1	3	3	1	2	1	1	0	0	0	0	1	20	30	75	100	0	100	66.6667	44	25	15	10
79	2	5	1	3	7	0	1	0	0	0	0	0	62	75	62.5	65	25	100	33.3333	52	50	5	2
80	2	5	1	3	3	0	1	0	0	0	0	0	55	70	112.5	100	100	100	100	52	50	9	4
81	2	6	1	3	3	1	1	0	0	0	0	1	67	80	37.5	85	25	100	66.6667	80	50	7	6
82	2	5	1	2	6	0	1	0	0	0	1	0	82	90	112.5	100	25	100	100	80	50	1	3
83	2	5	1	2	5	1	1	0	0	0	1	1	62	80	112.5	100	0	100	0	68	50	9	5
84	2	6	1	1	9	1	1	0	0	0	1	1	70	75	62.5	80	100	100	66.6667	60	50	5	1
85	2	6	1	3	8	0	1	0	0	0	0	0	40	30	75	80	0	41	0	36	50	14	9
86	2	6	2	1	7	0	1	0	0	0	0	0	70	80	112.5	100	50	94	66.6667	72	50	2	2
87	2	4	2	1	4	0	1	0	0	0	0	0	70	80	100	100	100	100	66.6667	68	25	1	0
88	2	6	1	3	5	1	0	0	0	0	0	0	35	75	50	50	0	100	33.3333	52	25	11	10
89	2	6	1	3	5	1	1	0	0	0	0	0	30	60	62.5	65	0	100	0	60	25	7	10
90	2	6	2	3	14	0	1	0	0	0	0	0	40	70	87.5	90	75	100	100	76	50	8	6

## Sheet: CONTROL
ID	sex	age	education	Stigma-related questions							SF-36									HAMD	HAMA
				Q1	Q2	Q3	Q4	Q5	Q6	Q7	GH	VI	SF	PF	RP	BP	RE	MH	HT	3	3
1	1	5	3	1	1	1	0	0	0	0	62	85	100	100	100	100	100	76	75	4	1
2	1	6	3	0	0	1	0	0	0	0	72	100	100	95	100	94	100	80	100	2	2
3	2	4	3	1	1	1	0	0	0	0	40	80	112.5	100	100	100	100	72	50	4	2
4	2	7	2	0	1	1	0	0	0	0	35	85	112.5	85	50	94	100	76	75	8	11
5	2	6	3	0	0	0	0	0	0	0	45	50	100	80	100	74	100	56	25	4	4
6	2	5	3	1	0	1	0	0	0	0	32	65	87.5	85	50	94	66.6667	48	25	12	2
7	2	4	3	0	1	1	0	0	0	0	62	75	100	90	100	74	100	72	50	6	5
8	2	5	2	0	1	1	0	0	0	0	42	75	100	95	100	100	100	64	100	9	5
9	1	5	1	0	1	1	0	0	0	0	35	55	87.5	75	100	94	33.3333	88	50	2	1
10	2	6	1	0	1	1	0	0	0	0	32	70	87.5	95	100	62	100	64	25	7	5
11	2	5	3	0	1	1	0	0	0	0	45	80	112.5	100	100	100	100	76	75	3	2
12	2	6	1	0	0	0	0	0	0	0	30	55	75	65	75	74	100	48	50	3	2
13	2	4	3	0	1	1	0	0	0	0	35	75	112.5	100	100	100	33.3333	76	50	5	1
14	1	5	3	0	1	1	0	0	0	0	70	85	100	95	100	94	100	76	50	2	0
15	1	3	2	0	1	0	0	0	0	0	72	95	112.5	100	100	100	100	80	100	1	0
16	1	5	2	0	0	0	0	0	0	0	42	90	112.5	45	100	100	100	92	50	3	4
17	1	6	3	0	1	1	0	0	0	0	62	100	112.5	80	100	74	100	80	100	13	10
18	2	4	2	0	1	1	0	0	0	0	50	80	62.5	95	100	100	0	72	100	15	10
19	1	6	2	0	1	1	0	0	0	0	27	50	87.5	60	75	74	33.3333	76	25	6	2
20	1	6	1	1	1	0	0	0	0	0	47	55	112.5	65	100	94	100	64	50	4	0
21	1	6	1	0	1	0	0	0	0	0	72	75	112.5	100	100	100	100	96	100	5	2
22	2	6	1	0	0	0	0	0	0	0	37	55	75	95	100	74	100	48	50	7	3
23	1	5	2	0	1	1	0	0	1	0	45	70	112.5	85	50	64	66.6667	60	25	11	5
24	2	5	2	0	1	1	0	0	0	0	40	40	112.5	100	75	74	66.6667	72	25	1	1
25	1	7	2	0	1	1	0	0	0	0	40	85	87.5	75	100	100	100	88	75	0	0
26	2	7	2	0	1	1	0	0	0	0	62	95	112.5	95	100	74	100	80	50	7	4
27	2	5	1	0	1	1	0	0	0	0	42	80	50	100	100	74	33.3333	72	25	9	5
28	2	4	3	0	1	0	0	0	0	0	35	70	112.5	100	100	100	0	72	25	5	2
29	2	3	3	0	1	1	0	0	0	0	62	85	112.5	100	75	100	100	76	50	0	0
30	2	6	1	0	1	0	0	0	0	0	35	85	112.5	100	100	94	100	76	25	0	0

## Sheet: explaination
Item	Interpretation
sex	1-male;2-female
age	1- 31~40 years old; 2- 41~50 years old; 3- 51~60 years old; 4- >60 years old.
education	1-Less than high school; 2-High school; 3-College or higher
disease	1-blepharospasm; 2-hemifacial spasm; 3-lepharospasm-oromandibular dystonia
duration	1- <5 years; 2-5-10 years; 3-10-15 years; 4-15-20 years;
Q1	Did you ever feel different from people without facial dystonia?
Q2	Do you think that your family members are more protective of you?
Q3	Do your friends know about your facial dystonia?
Q4	Did your partner ever break up with you because you have facial dystonia?
Q5	Have you ever been fired from a job because you have facial dystonia?
Q6	Have you ever had difficulty finding a job because you have facial dystonia?
Q7	Do you think that people’s attitudes changed when they learned that you have facial dystonia?
GH	General Health
VI	Vitality
SF	Social Function
PF	Physical Funcion
RP	Role-Physical
BP	Bodily Pain
RE	Role-Emotional
MH	Role-Emotional
HT	Health Transition
HAMD	Hamilton Rating Scale for Depression
HAMA	Hamilton Rating Scale for Anxiety
